# Supplementary material for: Sustainable Lavender Extract-Mediated Synthesis of Silver Nanoparticles and Their Use in Fabricating Antibacterial Polymer Nanocomposites
Source: Nanomaterials (Basel). 2026 Jan 12;16(2):98. doi: 10.3390/nano16020098 (PMC12844991; doi:10.3390/nano16020098)
Supplement: Supplementary file 1 [file nanomaterials-16-00098-s001.zip]

Archive with 1 entries (1 files):
- nanomaterials-4074165-supplementary.pdf
